# Supplementary material for: Walking speeds are lower for short distance and turning locomotion: Experiments and modeling in low-cost prosthesis users
Source: PLoS One. 2024 Jan 2;19(1):e0295993. doi: 10.1371/journal.pone.0295993 (PMC10760709; doi:10.1371/journal.pone.0295993)
Supplement: S1 Data — Compressed data file contains subject properties and the durations of walking bouts both for straight line and circle walking trials. (ZIP) [file pone.0295993.s001.zip]

Archive with 8 entries (7 files):
- JaipurFootData/
- __MACOSX/._JaipurFootData
- JaipurFootData/.DS_Store
- __MACOSX/JaipurFootData/._.DS_Store
- JaipurFootData/Data_AllTrials.m
- __MACOSX/JaipurFootData/._Data_AllTrials.m
- JaipurFootData/DataJaipurWalk_SubjectInfo.txt
- __MACOSX/JaipurFootData/._DataJaipurWalk_SubjectInfo.txt
