# Supplementary material for: Walking speeds are lower for short distance and turning locomotion: Experiments and modeling in low-cost prosthesis users
Source: PLoS One. 2024 Jan 2;19(1):e0295993. doi: 10.1371/journal.pone.0295993 (PMC10760709; doi:10.1371/journal.pone.0295993)
Supplement: S1 Data — Compressed data file contains subject properties and the durations of walking bouts both for straight line and circle walking trials. (ZIP) [file pone.0295993.s001.zip › JaipurFootData/Data_AllTrials.m]

clear; close all; clc;

%% Subject 1
SubjectNumber = 1;

% Straight line walking time measurements
trialData{SubjectNumber}.StraightWalkingDistances = [8 8; 23 23; 10 10; 6 6; 23 23; 8 8; 4 4; 10 10; 4 4; 6 6];  % in meters
trialData{SubjectNumber}.StraightWalkingTimes = [7.74 7.45; 18.36 19.36; 9.00 9.81; 5.58 5.57; 18.27 17.46; 8.29 6.71; 3.86 3.70; 9.10 9.29; 3.96 4.83; 5.96 5.93]; % in seconds

% Circle walking time measurements
trialData{SubjectNumber}.CircleWalkingRadii = [3; 3; 1; 2; 1; 2; 3; 3; 1; 2; 1; 2];   % in meters
trialData{SubjectNumber}.CircleWalkingPFootInOrOut = [0; 0; 0; 0; 0; 0; 1; 1; 1; 1; 1; 1];  % 0 for out and 1 for in
trialData{SubjectNumber}.NumRoundsPerCircle = [1; 1; 1; 1; 1; 1; 1; 1; 1; 1; 1; 1]; % this is just num laps used in computing the speed
trialData{SubjectNumber}.CircleWalkingTimes = [19.46; 19.75; 7.79; 12.30; 7.68; 13.55; 19.20; 18.19; 5.81; 12.30; 6.58; 14.58]; % in seconds

%% Subject 2
SubjectNumber = 2;

% Straight line walking time measurements
trialData{SubjectNumber}.StraightWalkingDistances = [10 10; 23 23; 8 8; 6 6; 10 10; 8 8; 4 4; 23 23; 4 4; 6 6]; 
trialData{SubjectNumber}.StraightWalkingTimes = [14.01 15.33; 26.92 24.22; 8.57 9.38; 7.84 8.28; 12.02 11.33; 10.15 10.52; 5.49 5.82; 24.58 23.04; 5.16 6.45; 7.07 6.74];

% Circle walking time measurements
trialData{SubjectNumber}.CircleWalkingRadii = [1; 3; 2; 2; 1; 3]; 
trialData{SubjectNumber}.CircleWalkingPFootInOrOut = [1; 1; 0; 1; 0; 0];
trialData{SubjectNumber}.NumRoundsPerCircle = [5; 3; 4; 4; 5; 3];
trialData{SubjectNumber}.CircleWalkingTimes = [45.37; 67; 58.12; 60.77; 42.73; 63.92]; 

%% Subject 3 - Above Knee Amputee on Right Leg
SubjectNumber = 3;

% Straight line walking time measurements
trialData{SubjectNumber}.StraightWalkingDistances = [4 4; 4 4; 10 10; 8 8; 6 6; 8 8; 10 10; 23 23; 6 6; 23 23]; 
trialData{SubjectNumber}.StraightWalkingTimes = [4.38 4.18; 4.77 4.13; 10.73 9.95; 7.92 8.00; 5.97 5.84; 7.77 8.66; 10.02 9.40; 20.10 19.14; 6.20 6.27; 19.70 19.01]; 

% Circle walking time measurements
trialData{SubjectNumber}.CircleWalkingRadii = [1; 3; 2; 1; 2; 3];
trialData{SubjectNumber}.CircleWalkingPFootInOrOut = [0; 0; 0; 1; 1; 1];
trialData{SubjectNumber}.NumRoundsPerCircle = [5; 3; 4; 5; 4; 3];
trialData{SubjectNumber}.CircleWalkingTimes = [45.37; 56.24; 53.15; 42.83; 55.40; 56.07]; 

%% Subject 4 - Above Knee Amputee on Right Leg
SubjectNumber = 4;

% Straight line walking time measurements
trialData{SubjectNumber}.StraightWalkingDistances = [23 23; 10 10; 23 23; 4 4; 8 8; 4 4; 10 10; 8 8; 6 6; 6 6]; 
trialData{SubjectNumber}.StraightWalkingTimes = [27.42 26.01; 12.77 12.51; 25.80 24.80; 4.84 9.55-4.84; 8.77 9.78; 4.73 5.07; 12.08 11.65; 9.68 9.54; 6.45 7.32; 7.17 7.20];

% Circle walking time measurements
trialData{SubjectNumber}.CircleWalkingRadii = [2; 3; 1; 1; 2; 3]; 
trialData{SubjectNumber}.CircleWalkingPFootInOrOut = [0; 0; 1; 0; 1; 1]; 
trialData{SubjectNumber}.NumRoundsPerCircle = [4; 3; 5; 6; 4; 3];
trialData{SubjectNumber}.CircleWalkingTimes = [71; 71.96; 55.63; 60.87; 71.19; 78.78];

%% Subject 5 - Above Knee Amputee on Left Leg
SubjectNumber = 5;

% Straight line walking time measurements
trialData{SubjectNumber}.StraightWalkingDistances = [6 6; 8 8; 8 8; 4 4; 10 10; 23 23; 4 4; 6 6; 23 23; 10 10]; 
trialData{SubjectNumber}.StraightWalkingTimes = [12.30 10.18; 15.11 13.96; 14.59 14.12; 7.42 7.59; 17.53 16.84; 36.28 33.07; 6.88 6.66; 10.24 9.86; 34.17 33.34; 14.49 13.24]; 

% Circle walking time measurements
trialData{SubjectNumber}.CircleWalkingRadii = [1; 2; 2; 1; 3; 3];
trialData{SubjectNumber}.CircleWalkingPFootInOrOut = [0; 0; 1; 1; 0; 1]; 
trialData{SubjectNumber}.NumRoundsPerCircle = [5; 4; 4; 5; 3; 3];
trialData{SubjectNumber}.CircleWalkingTimes = [63.53; 76.41; 86.90; 60.47; 82.56; 90.15]; 

%% Subject 6 - Above Knee Amputee on Right Leg
SubjectNumber = 6;

% Straight line walking time measurements
trialData{SubjectNumber}.StraightWalkingDistances = [23 23; 10 10; 10 10; 6 6; 6 6; 8 8; 4 4; 4 4; 23 23; 8 8]; 
trialData{SubjectNumber}.StraightWalkingTimes = [26.34 24.04; 10.89 10.63; 10.92 11.35; 6.32 6.61; 7.10 6.60; 8.83 8.68; 4.31 4.64; 4.41 4.38; 22.98 22.45; 8.94 8.35]; 

% Circle walking time measurements
trialData{SubjectNumber}.CircleWalkingRadii = [1; 3; 1; 2; 2; 3];
trialData{SubjectNumber}.CircleWalkingPFootInOrOut = [1; 1; 0; 1; 0; 0]; 
trialData{SubjectNumber}.NumRoundsPerCircle = [5; 3; 5; 4; 4; 3];
trialData{SubjectNumber}.CircleWalkingTimes = [45.69; 69.60; 44.99; 64.61; 61.46; 63.60]; 

%% Subject 7 - Below Knee Amputee on Right Leg
SubjectNumber = 7;

% Straight line walking time measurements
trialData{SubjectNumber}.StraightWalkingDistances = [4 4; 8 8; 6 6; 10 10; 22 22; 6 6; 4 4; 8 8; 22 22; 10 10]; 
trialData{SubjectNumber}.StraightWalkingTimes = [5.27 4.79; 8.53 8.36; 6.13 6.32; 9.49 9.25; 19.20 19.42; 5.56 6.23; 3.76 4.07; 7.01 7.05; 18.41 18.92; 8.85 9.13]; 

% Circle walking time measurements
trialData{SubjectNumber}.CircleWalkingRadii = [1; 2; 3; 1; 2; 3]; 
trialData{SubjectNumber}.CircleWalkingPFootInOrOut = [1; 1; 0; 0; 0; 1]; 
trialData{SubjectNumber}.NumRoundsPerCircle = [5; 4; 3; 5; 4; 3];
trialData{SubjectNumber}.CircleWalkingTimes = [41.10; 51.17; 53.07; 36.83; 49.32; 51.75];

%% Subject 8 - Above Knee Amputee on Left Leg
SubjectNumber = 8;

% Straight line walking time measurements
trialData{SubjectNumber}.StraightWalkingDistances = [10 10; 22 22; 6 6; 4 4; 4 4; 8 8; 22 22; 6 6; 8 8; 10 10]; 
trialData{SubjectNumber}.StraightWalkingTimes = [10.45 11.14; 23.55 22.31; 6.73 6.57; 4.16 4.45; 4.45 4.48; 8.05 16.58-8.85; 21.92 21.64; 6.30 6.38; 8.24 8.47; 10.56 10.34]; 

% Circle walking time measurements
trialData{SubjectNumber}.CircleWalkingRadii = [3; 2; 1; 3; 1; 2]; 
trialData{SubjectNumber}.CircleWalkingPFootInOrOut = [0; 1; 1; 1; 0; 0]; 
trialData{SubjectNumber}.NumRoundsPerCircle = [3; 4; 5; 3; 5; 4];
trialData{SubjectNumber}.CircleWalkingTimes = [61; 55.56; 42.69; 61.67; 40.43; 58.00]; 

%% Subject 9 - Below Knee Amputee on Right Leg
SubjectNumber = 9;

% Straight line walking time measurements
trialData{SubjectNumber}.StraightWalkingDistances = [4 4; 22 22; 22 22; 8 8; 10 10; 4 4; 10 10; 8 8; 6 6; 6 6];
trialData{SubjectNumber}.StraightWalkingTimes = [7.08 7.07; 33.87 32.01; 32.71 31.55; 12.32 11.58; 14.92 15.44; 6.61 6.05; 16.00 15.34; 11.90 11.74; 8.6 8.42; 9.24 9.62]; 

% Circle walking time measurements
trialData{SubjectNumber}.CircleWalkingRadii = [3; 3; 2; 1; 2; 1]; 
trialData{SubjectNumber}.CircleWalkingPFootInOrOut = [1; 0; 1; 1; 0; 0]; 
trialData{SubjectNumber}.NumRoundsPerCircle = [3; 3; 4; 5; 4; 5];
trialData{SubjectNumber}.CircleWalkingTimes =  [96.38; 100.84; 79.47; 53.66; 86.03; 61.0570]; 

%% Subject 10 - Above Knee Amputee on Right Leg
SubjectNumber = 10;

% Straight line walking time measurements
trialData{SubjectNumber}.StraightWalkingDistances = [4 4; 6 6; 8 8; 4 4; 10 10; 22 22; 22 22; 10 10; 6 6; 8 8];
trialData{SubjectNumber}.StraightWalkingTimes = [7.02 5.71; 8.46 7.96; 11.23 11.33; 17.74-11.33 5.56; 13.15 12.54; 26.62 24.59; 26.13 27.57; 12.60 13.14; 8.13 8.31; 9.69 9.64]; % in seconds

% Circle walking time measurements
trialData{SubjectNumber}.CircleWalkingRadii = [1; 1; 3; 3; 2; 2]; % in meters
trialData{SubjectNumber}.CircleWalkingPFootInOrOut = [1; 0; 0; 1; 1; 0]; % 0 for out and 1 for in
trialData{SubjectNumber}.NumRoundsPerCircle = [5; 5; 3; 3; 4; 4];
trialData{SubjectNumber}.CircleWalkingTimes = [62.76; 57.31; 76.65; 84.32; 71.18; 67.97]; 

%% Subject 11
SubjectNumber = 11;

% Straight line walking time measurements
trialData{SubjectNumber}.StraightWalkingDistances = [4 4; 8 8; 6 6; 8 8; 22 22; 4 4; 6 6; 10 10; 10 10; 22 22]; % in meters Shod
trialData{SubjectNumber}.StraightWalkingTimes = [6.88 5.70; 12.22 11.52; 9.53 9.63; 12.10 11.53; 29.07 27.94; 6.15 6.55; 9.71 9.21; 15.33 14.78; 14.97 14.61; 28.75 32.59]; % in seconds

% Circle walking time measurements
trialData{SubjectNumber}.CircleWalkingRadii = [3; 1; 1; 2; 3; 2]; % in meters
trialData{SubjectNumber}.CircleWalkingPFootInOrOut = [1; 0; 1; 1; 0; 0]; % 0 for out and 1 for in
trialData{SubjectNumber}.NumRoundsPerCircle = [2; 2; 2; 2; 2; 2]; 
trialData{SubjectNumber}.CircleWalkingTimes = [65.17; 32.95; 33.50; 44.49; 47.09; 44.21]; % in seconds

%% Subject 12 
SubjectNumber = 12;

% Straight line walking time measurements
trialData{SubjectNumber}.StraightWalkingDistances = [4 4; 4 4; 22 22; 10 10; 22 22; 8 8; 6 6; 6 6; 8 8; 10 10];
trialData{SubjectNumber}.StraightWalkingTimes = [4.91 4.73; 4.67 4.47; 19.15 17.59; 8.32 8.44; 17.06 16.49; 7.67 6.89; 5.06 5.21; 5.98 5.69; 6.51 6.39; 8.04 8.12]; 

% Circle walking time measurements
trialData{SubjectNumber}.CircleWalkingRadii = [3; 1; 1; 2; 3; 2]; % in meters
trialData{SubjectNumber}.CircleWalkingPFootInOrOut = [1; 0; 1; 1; 0; 0]; % 0 for out and 1 for in
trialData{SubjectNumber}.NumRoundsPerCircle = [4; 5; 5; 4; 3; 4];
trialData{SubjectNumber}.CircleWalkingTimes = [68.95; 34.42; 34.69; 46.67; 50.12; 46.51];
