# Supplementary material for: Walking speeds are lower for short distance and turning locomotion: Experiments and modeling in low-cost prosthesis users
Source: PLoS One. 2024 Jan 2;19(1):e0295993. doi: 10.1371/journal.pone.0295993 (PMC10760709; doi:10.1371/journal.pone.0295993)
Supplement: S1 Data — Compressed data file contains subject properties and the durations of walking bouts both for straight line and circle walking trials. (ZIP) [file pone.0295993.s001.zip › JaipurFootData/DataJaipurWalk_SubjectInfo.txt]

This text file contains anthropometric and other information for 12 subjects. 
Each row has data in the following order:
Subject Index, Age (years), Body mass (kg), Height (m), Prosthesis leg length (m), non-Prosthesis leg length (m), Below or Above knee (0 or 1), Leg with prosthesis (R or L  = 0 or 1), Gender (M or F = 0 or 1), Hours spent standing or walking each day (self-reported estimate), Years since amputation 
1,    21,    81,    1.72,    0.95,    0.99,    0,    1,    0,    3,    5    
2,    40,    55,    1.54,    0.99,    0.96,    1,    1,    0,    10,    18    
3,    50,    90,    1.84,    1.07,    1.05,    1,    1,    0,    10,    30    
4,    35,    66,    1.77,    0.98,    0.99,    1,    1,    0,    10,    29    
5,    24,    80,    1.55,    0.86,    0.86,    1,    0,    1,    5,    14    
6,    38,    60,    1.71,    1,    0.99,    1,    1,    0,    3,    8    
7,    40,    70,    1.64,    0.99,    0.99,    0,    1,    0,    3,    17    
8,    53,    64,    1.63,    1.02,    1.02,    1,    0,    0,    1,    20    
9,    60,    65,    1.65,    0.99,    0.99,    0,    1,    0,    2,    23    
10,    22,    47,    1.67,    1.05,    1.05,    1,    1,    0,    4,    2    
11,    59,    57,    1.56,    0.96,    0.96,    0,    1,    0,    1,    9    
12,    26,    54,    1.74,    1.01,    1,    0,    0,    0,    10,    5
